# Supplementary material for: Helicobacter suis binding to carbohydrates on human and porcine gastric mucins and glycolipids occurs via two modes
Source: Virulence. 2018 May 15;9(1):898–918. doi: 10.1080/21505594.2018.1460979 (PMC5955484; doi:10.1080/21505594.2018.1460979)
Supplement: 1460979.zip [file kvir-09-01-1460979-s001.zip]

Archive with 3 entries (2 files):
- 1460979/
- 1460979/Supplementary table 1.xlsx
- 1460979/Supplementary table 2.xlsx
