# Supplementary material for: Helicobacter suis binding to carbohydrates on human and porcine gastric mucins and glycolipids occurs via two modes
Source: Virulence. 2018 May 15;9(1):898–918. doi: 10.1080/21505594.2018.1460979 (PMC5955484; doi:10.1080/21505594.2018.1460979)
Supplement: 1460979.zip [file kvir-09-01-1460979-s001.zip › 1460979/Supplementary table 1.xlsx]

## Sheet: Glycans found in pig stomach
Mass (m/z)	Composition	Structure	Relative abundance (%) in pig gastric mucin samples
			Pig1 GI	Pig1 GS	Pig1 SI	Pig1 SS	Pig2 GI	Pig2 GS	Pig2 SI	Pig2 SS	Pig4 GS	Pig4 GI	Pig4 SI	Pig4 SS
384	Hex1HexNAc1	Galβ1,3GalNAcol	3.52258	4.13513	4.13698	4.75925	3.36472	4.88158	0	6.45907	2.28535	1.3422	2.34668	0.570364
513	NeuAc1HexNAc1	NeuAca2,6GalNAcol	0.336485	1.15633	0.887289	1.57684	0.330966	1.22507	0.185223	0.352863	0	0	0.27421	0
530	Hex1HexNAc1dHex1	Fuca1,2Galβ1,3GalNAcol	3.25766	3.46389	2.69977	2.41232	3.12194	4.57622	5.12995	4.13516	6.42657	5.23083	5.88392	8.51245
587_1	Hex1HexNAc2	Galβ1,3(GlcNAcβ1,6)GalNAcol	1.73414	2.24603	3.05002	2.54143	3.30848	2.02513	0.963127	4.35682	5.78161	7.24122	8.43006	5.59553
587_2	Hex1HexNAc2	GlcNAca1,4Galβ1,3GalNAcol	1.86759	3.9159	2.37819	2.43183	2.12641	3.97717	0.214623	1.79305	0	0	0	0
587_3	Hex1HexNAc2	Galβ1-GlcNAcβ1-3GalNAcol	0.485674	0.202751	0.473237	0.495835	0.34	0	0.470088	0	0	0	0	0
587_4	Hex1HexNAc2	Galβ1-GlcNAcβ1-3GalNAcol	0.337996	0.300057	0.365649	0.459094	0.119431	0	0.259035	0	0	0	0	0
667_1	Hex1HexNAc2Sul1	6SGlcNAcβ1,6(Galβ1,3)GalNAcol	2.44345	3.29947	2.32073	3.05354	3.358	5.91408	4.0179	5.07203	6.66394	6.86943	4.45648	6.07962
667_2	Hex1HexNAc2Sul1	Galβ1,4(S)GlcNAcβ1,3GalNAcol	1.05595	1.4474	0.377343	0.38848	0.630431	1.16545	0.44828	0	0	0	0	0
675_1	NeuAc1Hex1HexNAc1	Galβ1,3(NeuAca2,6)GalNAcol	2.26508	3.16325	2.60895	3.05155	1.22859	3.14832	2.61974	3.15806	0	0	1.49876	0
675_2	NeuAc1Hex1HexNAc1	NeuAca2,3Galβ1,3GalNAcol	0.198189	1.03426	0.104956	0.131507	0.213457	1.11728	0.150086	0.951804	0	0	0.397229	0
691	NeuGc1Hex1HexNAc1	Galβ1,3(NeuGca2,3)GalNAcol	0.580265	0.527388	0.37712	0.365518	1.51942	1.12611	1.1647	2.39564	0.596077	0	1.0373	0
733_1	Hex1HexNAc2dHex1	GalNAca1,3(Fuca1,2)Galβ1,3GalNAcol	0	0	0	0.0584233	0.78588	1.21059	0.982655	1.7086	0.564499	0.655642	0.449794	0.215657
733_2	Hex1HexNAc2dHex1	Fuca1,2Galβ1,3(GlcNAcβ1,6)GalNAcol	0.457795	1.17389	0.725285	0.898271	1.37497	1.44547	1.66659	2.21185	4.23469	4.2093	4.44558	4.89136
749_1	Hex2HexNAc2	Galβ1,4GlcNAcβ1,6(Galβ1,3)GalNAcol	7.82542	4.85253	7.83611	7.7594	7.45061	3.45034	5.83104	5.85881	3.06233	5.68259	5.49035	4.26121
749_2	Hex2HexNAc2	Galβ1,4GlcNAcβ1,3Galβ1,3GalNAcol	15.502	13.2086	14.2093	16.1879	3.93037	2.37634	3.65888	3.57158	0.858598	0.335102	0	1.12509
749_3	Hex2HexNAc2	Galβ1,3GlcNAcβ1,3Galβ1,3GalNAcol	3.24525	2.62491	4.34709	3.50677	1.39405	0.356391	2.33536	1.00919	0.493527	1.15105	1.47172	0.805164
790	Hex1HexNAc3	GlcNAca1,4Galβ1,3(GlcNAcβ1,6)GalNAcol	1.05107	1.168	0.274563	0.253214	0.484856	0.478744	0.582669	0.704985	0	0	0.851366	0
813	Hex1HexNAc2dHex1Sul1	SGlcNAcβ1,6(Fuca1,2Galβ1,3)GalNAcol	3.26462	5.54584	2.64383	2.20422	7.5654	14.518	7.78604	12.219	16.6527	16.8164	12.1207	13.2932
821	NeuAc1Hex1HexNAc1dHex1	Fuca1,2Galβ1,3(NeuAca2,6)GalNAcol	0.207197	0.368858	0	0.262627	0.134132	0.732436	0.283634	0.215055	0	0	0	0
829_1	Hex2HexNAc2Sul1	Galβ1,4(S)GlcNAcβ1,6(Galβ1,3)GalNAcol	0.266095	0.626915	0.392225	0.441002	0.390943	1.14438	0.386664	1.13402	2.03821	1.52342	2.06644	0.973421
829_2	Hex2HexNAc2Sul1	Galβ1,4(S)GlcNAcβ1,3Galβ1,3GalNAcol	0.665695	0.844561	0.598937	0.642954	0.0992337	0.599514	0.14999	0	0	0	0	0
829_3	Hex2HexNAc2Sul1	(S)Galβ1,4GlcNAcβ1,3Galβ1,3GalNAcol	0.692438	0.512471	0.26691	0.279123	0	0.0918814	0.0430252	0	0	0	0	0
870	Hex1HexNAc3Sul1	GlcNAca1,4(S)Galβ1,3(GlcNAcβ1,6)GalNAcol	0.103669	2.8465	0	0.109427	0.1847	5.26656	0.339036	2.60513	2.34173	0.750227	0.767506	1.49789
870_1	Hex1HexNAc3Sul1	GlcNAca1,4Galβ1,3(SGlcNAcβ1,6)GalNAcol	0.266019	0	0	0.0786582	0.287985	0	0	0.650892	0	0	0	0
878	NeuAc1Hex1HexNAc2	GlcNAcα1,4Galβ1,3(NeuAcα2,6)GalNAcol	0.292241	1.25178	0.193085	0.244505	0.224788	1.23268	0.342711	0.587385	0	0	0	0
895_1	Hex2HexNAc2dHex1	Galβ1,3[Gal(Fuc)GlcNAcβ1,6]GalNAcol	0.489106	0.763537	1.15407	1.21675	0.606042	0.143575	0	0	0	0	0	0
895_2	Hex2HexNAc2dHex1	Galβ1,4(Fuca1,2)GlcNAcb1,3Galb1,3GalNAcol	1.90101	1.3901	1.69061	1.75871	0.437367	0.232181	0.31286	0.380343	0	0	0	0
895_3	Hex2HexNAc2dHex1	Fuca1,2Galβ1,4GlcNAcβ1,3Galβ1,3GalNAcol	3.61519	3.13412	3.73236	3.44362	0.510001	1.00537	0.44776	0.823966	3.40187	5.03596	4.25472	5.99698
895_4	Hex2HexNAc2dHex1	Fuca1,2Galβ1,4GlcNAcβ1,6(Galβ1,3)GalNAcol	1.50979	1.18377	1.02749	0.863604	1.04849	0.580439	0.93696	0	0	0	0	0
895_5	Hex2HexNAc2dHex1	Galβ1,4GlcNAcβ1,6(Fuca1,2Galβ1,3)GalNAcol	2.0213	1.54713	2.34788	1.79257	4.25602	1.66355	4.64882	3.3417	3.05174	4.61124	5.85462	4.67607
936_1	Hex1HexNAc3dHex1	GalNAca1,3(Fuca1,2)Galβ1,3(GlcNAcβ1,6)GalNAcol	0	0	0	0	0.489112	0.213546	0.563705	0.497037	0.82286	0.939363	0.379692	0
936_2	Hex1HexNAc3dHex1	GalNAcb1,4GlcNAcb1,6(Fuca1,2Galb1,3)GalNAcol	0	0	0	0	0	0	0	0	0	0	0	0
952_1	Hex2HexNAc3	GlcNAca1,4Galβ1,4GlcNAcβ1,3Galβ1,3GalNAcol	0.736904	0.792875	0.564536	0.406632	0.727452	0.219368	0.257813	0.738109	0	0	1.68583	0.988631
952_2	Hex2HexNAc3	Galβ1,4GlcNAcβ1,6(GlcNAcβ1,3Galβ1,3)GalNAcol	0.569763	1.31886	0.563341	0.517657	1.12674	0.846738	0.910758	0.444365	0	0	0.536682	0.643462
952_3	Hex2HexNAc3	Galβ1,4GlcNAcβ1,6(GlcNAca1,4Galβ1,3)GalNAcol	0.650654	0.771272	0.905877	0.824602	0.906711	0.394033	1.16733	0	0	0	0	0
952_4	Hex2HexNAc3	GlcNAcβ1,3Galβ1,4GlcNAcβ1,3Galβ1,3GalNAcol	0.519475	0.350401	0.504116	0.490756	0.449893	0	0.387695	0	0	0	0	0
966	NeuAc2Hex1HexNAc1	NeuAca2,3Galβ1,3(NeuAca2,6)GalNAcol	0	1.12132	0	0	0	1.23933	0.157123	0.466612	0	0	0	0
975_1	Hex2HexNAc2dHex1Sul1	Galb1,4(S)GlcNAcb1,3(Fuca1,2Galb1,3)GalNAc	0.458603	0.583494	0.192599	0.448342	0	0.198186	0	0	1.75826	0.798818	0.420894	0.595899
975_2	Hex2HexNAc2dHex1Sul1	Galb1,4(S)GlcNAcb1,6(Fuca1,2Galb1,3)GalNAcol	0.243956	0.619687	0	0.129563	0.633277	1.79507	0.524363	1.46411	2.27275	1.11702	0.540203	1.26086
993	Hex1HexNAc4	HexNAc-GlcNAcβ1,6(HexNAc-Galβ1,3)GalNAcol	0	0	0	0	0	0	0	0.142835	0	0	0.210729	0
1016	Hex1HexNAc3dHex1Sul1	GalNAca1,3(Fuca1,2)Galβ1,3(SGlcNAcβ1,6)GalNAcol	0	0	0	0	2.30108	6.35977	2.40042	5.40305	5.07299	2.89776	1.21481	2.85995
1032_1	Hex2HexNAc3Sul1	Galb1,4(S)GlcNAcb1,6(GlcNAca1,4Galb1,3)GalNAcol	0.871721	0.622867	0.784146	0.7844	1.04505	0.973467	1.17516	0.925479	0.482308	0.31079	0.39312	0
1032_2	Hex2HexNAc3Sul1	(S)GlcNac-Gal-GlcNAc-Galb1,3GalNAcol	0.34404	0.429418	0.164738	0.141843	0.485211	1.00271	0.26349	0	0	0	0	0
1040	NeuAc1Hex2HexNAc2	Galβ1,4GlcNAcβ1,3Galβ1,3(NeuAca2,6)GalNAcol	1.09129	1.24246	1.20115	1.14197	0.244724	0.502072	0.247074	0.70412	0	0	0	0
1041	Hex2HexNAc2dHex2	Fuca1,2Galβ1,4GlcNAcβ1,6(Fuca1,2Galβ1,3)GalNAc	0.603616	1.55598	0.6612	0.62389	3.65623	2.52981	3.10003	1.215	4.53818	5.67226	4.66368	4.16592
1098_1	Hex2HexNAc3dHex1	GalNAca1,3(Fuca1,2)Galβ1,4GlcNAcβ1,3Galβ1,3GalNAcol	0	0	0	0	0.69332	1.45832	0.793956	0.776176	0	0	0	0
1098_2	Hex2HexNAc3dHex1	GalNAca1,3(Fuca1,2)Galβ1,4GlcNAcβ1,6(Galβ1,3)GalNAcol	0	0	0	0	1.00105	1.46782	0.32548	1.56389	1.05056	1.97001	1.5071	0.786545
1098_3	Hex2HexNAc3dHex1	Galβ1,4GlcNAcβ1,6[GalNAca1,3(Fuca1,2)Galβ1,3]GalNAcol	0.144193	0	0	0	0.948264	0.843366	1.36247	1.13543	1.2219	1.46254	1.21648	1.75144
1098_4	Hex2HexNAc3dHex1	Fuca1,2Galβ1,4GlcNAcβ1,6(GlcNAca1,4Galβ1,3)GalNAcol	0.359339	0.964033	0	0	0	0.343936	0	0	0	0	0	0
1114_1	Hex3HexNAc3	Gal-GlcNAcβ1,3Galβ1,3(Gal-GlcNAcβ1,6)GalNAcol	7.18921	4.28477	7.56204	6.96277	6.09544	2.60216	7.45764	4.39998	1.18021	2.79711	2.11038	0.687682
1114_2	Hex3HexNAc3	Galb1,4GlcNAcβ1,4Galβ1,4GlcNAcβ1,4Galβ1,3GalNAcol	1.6657	0.960786	1.52939	1.51727	0.864636	0.353322	0.574894	0	0	0	0	0
1114_3	Hex3HexNAc3	Galβ1,3GlcNAcβ1,3Galβ1,4GlcNAcβ1,4Galβ1,3GalNAcol	1.06761	1.19687	1.24072	1.53036	0.908709	0.384702	0.572884	0	0	0	0	0
1120	NeuAc1Hex2HexNAc2Sul1	Galβ1,4GlcNAcβ1,3Galβ1,3(NeuAca2,6)GalNAcol	0	0.83527	0	0	0	0.796902	0	0	0	0	0	0
1121	Hex2HexNAc2dHex2Sul1	Fuca1,2Galb1,4(S)GlcNAcb1,6(Fuca1,2Galb1,3)GalNAcol	0	0.315898	0	0	0	1.88178	0.486556	1.25721	6.24882	3.16881	1.19112	1.74767
1155	Hex2HexNAc4	GlcNAca1,4Galβ1,4GlcNAcβ1,6(GlcNAca1,4Galβ1,3)GalNAcol	0.939287	1.40079	0.303913	0.182987	1.04535	0.919255	0.57681	0.510138	0.56743	0	0	0
1178	Hex2HexNAc3dHex1Sul1	GlcNAcα1-4Galβ1-3[Fucα1-2Galβ1-4(6S)GlcNAcβ1-6]GalNAcol	0	0	0	0	0	0.215803	0	0.877936	1.68694	1.01538	0	0
1186_1	NeuAc1Hex2HexNAc2dHex1	Fuca1,2Galb1,4GlcNAcb1,3Galb1,3(NeuAca2,6)GalNAcol	0.177526	0	0.0920071	0	0	0	0	0	0	0	0	0
1186_2	NeuAc1Hex2HexNAc2dHex1	NeuAcα2-3Galβ1-3(Fucα1-2Galβ1-4GlcNAcβ1-6)GalNAcol	0.345604	0.627298	0.258871	0.278409	0	0	0	0	0	0	0	0
1194	Hex3HexNAc4Sul1	Galb1,4(6S)GlcNAcb1,3Galb1,4GlcNAcb1,3Galb1,3GalNAcol	0.63853	0.416259	0	0.880457	0	0	0.461715	0	0	0	0	0
1235	Hex2HexNAc4Sul1	HexNAc(S)GlcNAcb1,6(Galb1,4GlcNAcb1,3Galb1,3)GalNAcol	0	0	0	0	0	0	0.391803	0.28468	0	0	0	0
1243	NeuAc1Hex2HexNAc3	GlcNAca1,4Galβ1,4GlcNAcβ1,4Galβ1,3(NeuAca2,6)GalNAcol	0	0	0	0	0	0	0	0	0	0	0	0
1244	Hex2HexNAc3dHex2	GalNAca1,3(Fuca1,2)Galβ1,4GlcNAcβ1,6(Fuca1,2Galβ1,3)GalNAcol	0	0	0	0	0.876135	0.660374	0.565811	0.467848	1.22077	0.519395	0.692286	0.483236
1260_1	Hex3HexNAc3dHex1	Fuc(Gal)GlcNAc-Galb1-3(Gal-GlcNAcb1,6)GalNAcol	0.781101	0.386121	0.672073	0.624902	0.485687	0	0.307348	0	0	0	0.752998	1.88096
1260_2	Hex3HexNAc3dHex1	Fuc(Gal)GlcNAc-Gal-GlcNAcb1,3Galb1,3GalNAcol	1.04351	0.846207	1.14143	0.985113	0.228232	0	0	0	0	0	0	0
1260_3	Hex3HexNAc3dHex1	Fuca1,2Galb1,4GlcNAcb1,3Galb1,4GlcNAcb1,3Galb1,3GalNAcol	1.64942	1.00181	1.76405	1.23978	1.24591	0	0.976726	0.757884	0	0	1.76945	2.1092
1260_4	Hex3HexNAc3dHex1	Gal(Fuc)GlcNAcb1,6(Gal-GlcNAcGalb1,3)GalNAcol	0.605719	0.413508	0.727836	0.561737	0.621526	0	0.348431	0	0	0	0	0
1260_5	Hex3HexNAc3dHex1	Fuca1,2Galb1,3GlcNAcb1,3Galb1,4GlcNAcb1,3Galb1,3GalNAcol	0.379006	0.69248	0.287522	0.245705	0.520734	0	0	0	0	0	0	0
1301	Hex2HexNAc4dHex1	Fuca1,2(GalNAca1,3)Galb1,3(GlcNAc-Galb1,4GlcNAcb1,6)GalNAcol	0	0	0	0	0.225142	0	0.188309	0	0	0	0	0
1301	Hex2HexNAc4dHex1	GalNAca1,3(Fuca1,2)Galb1,GlcNAcb1,6(GlcNAc1,4Galb1,3)GalNAcol	0	0	0	0	0.160685	0.749392	0.06693	0	0	0	0.399342	0
1317	Hex3HexNAc4	Gal-GlcNAcβ1,3(Gal-GlcNAc-Gal-GlcNAcβ1,6)GalNAcol	0.164582	0	0.242318	0.146763	0.476549	0.168665	0.508675	0.412395	0	0	0	0
1317	Hex3HexNAc4	Gal-GlcNAcb1,3(Gal-GlcNAcb1,6)Galb1,3(GlcNAcb1,6)GalNAcol	1.02489	0.31927	0.85552	0.631795	1.59099	0.324393	1.91811	0.720888	0.370114	0	0.831669	0.660835
1331	NeuAc2Hex2HexNAc2	NeuAca2,3Galβ1,4GlcNAcβ1,6(NeuAca2,3Galβ1,3)GalNAcol	0	0	0	0	0	0	0	0	0	0	0	0
1340	Hex3HexNAc3dHex1Sul1	Fuca1,2Galb1,4(6S)GlcNAcb1,3Galb1,4GlcNAcb1,3Galb1,3GalNAcol	0.097888	0	0	0	0	0	0	0	0	0	0	0
1381	Hex2HexNAc4dHex1Sul1	GalNAca1,3(Fuca1,2)Gal-GlcNAcb1,3Galb1,3(S-GlcNAcb1,6)GalNAcol	0	0	0	0	0.343622	0.348753	0.342364	0.624257	0.502509	0	0	0
1389	NeuAc1Hex2HexNAc3dHex1	NeuAca2,3Galb1,3[(GalNAca1,3(Fuca1,2)Galb1,4GlcNAcb1,6]GalNAcol	0	0	0	0	0	0	0	0	0	0	0	0
1397	Hex3HexNAc4Sul1	GlcNAcα1-4Galβ1-3[Galβ1-4GlcNAcβ1-3Galβ1-4(6S)GlcNAcβ1-6]GalNAcol	0.489229	0.154787	0.351263	0.384106	0.555473	0.415421	0.941328	1.42938	0	0	0	0
1406	Hex3HexNAc3dHex2	Fucα1,2Galβ1,4GlcNAcβ1,3Galβ1,3[Gal(Fuc)GlcNAcβ1,6]GalNAcol	0.0990126	0	0.0909947	0.11519	0.227439	0	0.161423	0	0	0.499959	0.414273	0.475959
1406	Hex3HexNAc3dHex2	Fucα1,2Galβ1,4GlcNAcβ1,3(Fucα1,2Galβ1,4GlcNAcβ1,6)Galβ1,3GalNAcol	0.503919	0.534807	0.417484	0.445495	0.393873	0	0.87042	0	0.584543	0.893915	1.13483	1.541
1447	Hex2HexNAc4dHex2	GalNAcα1,3(Fucα1,2)Galβ1,3[GalNAcα1,3(Fucα1,2)Galβ1,4GlcNAcβ1,6]GalNAcol	0	0	0	0	0.0896015	0	0.140465	0.296216	0	0	0	0
1464_1	Hex3HexNAc4dHex1	Gal-GlcNAcβ1-3Galβ1-3[GlcNAcα1-4Gal-(Fuc)GlcNAcβ1-6]GalNAcol	0	0	0	0	0.373974	0	0.845388	0	0	0	0	0
1464_2	Hex3HexNAc4dHex1	GlcNAcα1-4Galβ1-3(Fucα1-2Galβ1-3GlcNAcβ1-3Galβ1-4GlcNAcβ1-6)GalNAcol	0	0	0	0	0.1574	0	0.406157	0	0	0	0	0
1464_3	Hex3HexNAc4dHex1	Gal-GlcNAcβ1-3(Fucα1-2Galβ1-4GlcNAcβ1-6)Galβ1-3(GlcNAcβ1-6)GalNAcol	0.125457	0	0.236092	0.19004	0	0	0	0	0	0	0	0
1477	NeuAc2Hex2HexNAc2dHex1	NeuAcα2-3Galβ1-3[NeuAcα2-3Galβ1-3(Fucα1-4)GlcNAcβ1-6]GalNAcol	0	0	0	0	0	0	0	0	0	0	0	0
1479_1	Hex4HexNAc4	Galβ1,4GlcNAcβ1,3(Galβ1,4GlcNAcβ1,6)Galβ1,3(Galβ1,4GlcNAcβ1,6)GalNAcol	4.76634	2.57357	5.31022	4.75258	4.5012	1.47535	5.5593	1.83666	1.10038	1.18783	1.46162	2.25353
1479_2	Hex4HexNAc4	Galβ1,4GlcNAcβ1,3Galβ1,4GlcNAcβ1,3Galβ1,4GlcNAcβ1,3Galβ1,3GalNAcol	1.06719	0.367122	0.766226	0.649362	0.633595	0	0.683108	0	0	0	0	0
1610_1	Hex3HexNAc4dHex2	GalNAcα1,3(Fucα1,2)Gal-GlcNAc-Galβ1,3(Fucα1,2Galβ1,4GlcNAcβ1,6)GalNAcol	0	0	0	0	0	0	0	0	0	0	0	0
1610_2	Hex3HexNAc4dHex2	Gal(Fuc)GlcNAcβ1,3[Gal(Fuc)GlcNAcβ1,6]Galβ1,3(GlcNAcβ1,6)GalNAcol	0	0	0	0	0.345115	0	0.189089	0	0.944225	1.18158	0.612653	1.43437
1610_3	Hex3HexNAc4dHex2	GalNAcα1,3(Fucα1,2)Gal-GlcNAc-Galβ1,3(Fucα1,2Gal-GlcNAcβ1,6)GalNAcol	0	0	0	0	0.332571	0	0.181956	0	1.58237	1.41135	1.22197	1.13227
1610_4	Hex3HexNAc4dHex2	Fucα1,2Gal-GlcNAcβ1,3(Fucα1,2Galβ1,4GlcNAcβ1,6)Galβ1,3(GlcNAcβ1,6)GalNAcol	0	0	0	0	0.341316	0	0.172266	0	0.806283	0.738456	0.907053	1.0237
1625_1	Hex4HexNAc4dHex1	Gal(Fuc)GlcNAcβ1,3(Gal-GlcNAcβ1,6)Galβ1,3(Gal-GlcNAcβ1,6)GalNAcol	0.553117	0.176119	0.459793	0.348477	0.17309	0	0.163919	0	0.11793	0.610355	1.23566	0.675127
1625_2	Hex4HexNAc4dHex1	Fucα1-2Galβ1-4GlcNAcβ1-3(Galβ1-4GlcNAcβ1-6)Galβ1-3(Galβ1-4GlcNAcβ1-6)GalNAcol	2.86073	0.922597	3.70959	2.95531	0.74135	0.35134	1.30636	0.605121	2.1979	1.86593	2.6488	2.15827
1667_1	Hex3HexNAc5dHex1	Fucα1-2(GalNAcα1-3)Galβ1-4GlcNAcβ1-3(Galβ1-4GlcNAcβ1-6)Galβ1-3(GlcNAcβ1-6)GalNAcol	0	0	0	0	0.834218	0	0.791815	0.627141	0	0	0	0
1667_2	Hex3HexNAc5dHex1	GalNAcα1-3(Fucα1-2)Galβ1-GlcNAcβ1-3(Galβ1-GlcNAcβ1-6)Galβ1-3(GlcNAcβ1-6)GalNAcol	0	0	0	0	0.366918	0	0.325515	0	0	0	0	0
1683_1	Hex4HexNAc5	(Gal-GlcNA-Gal-GlcNAc)Galβ1,3(HexNAc+Galβ1-4GlcNAcβ1-6)GalNAcol	0.124813	0	0.963301	0.724648	0.114895	0	0.21803	0	0	0	0	0
1683_2	Hex4HexNAc5	(Gal-GlcNAcb1,3)Galβ1,3(HexNAc-Gal-GlcNA-Galβ1,4GlcNAcβ1,6)GalNAcol	0.136937	0	0.331946	0.318124	0.255252	0	0.290238	0	0	0	0	0
1690_1	Hex3HexNAc4dHex2Sul1	Fucα1,2Gal-GlcNAcβ1,3(Fucα1,2Gal-GlcNAcβ1,6)Galβ1,3(S-GlcNAcβ1,6)GalNAcol	0	0	0	0	0	0	0	0	0.719648	0.823642	0.592909	0.672308
1690_2	Hex3HexNAc4dHex2Sul1	Gal-Fucα1,2GlcNAcβ1,3(Fucα1,2Gal-GlcNAcβ1,6)Galβ1,3(S-GlcNAcβ1,6)GalNAcol	0	0	0	0	0	0	0	0	0	0	0	0
1772_1	Hex4HexNAc4dHex2	Gal(Fuc)GlcNAcβ1,3(Gal-GlcNAcβ1,6)Galβ1,3(Fucα1,2Galβ1,4GlcNAcβ1,6)GalNAcol	0.193228	0.152723	0.226454	0.177889	0.345171	0	0.284067	0	0.647478	1.14797	0.948701	1.04701
1772_2	Hex4HexNAc4dHex2	Gal(Fuc)GlcNAcβ1,3(Fuca1,2Gal-GlcNAcβ1,6)Galβ1,3(Galβ1,4GlcNAcβ1,6)GalNAcol	0.151345	0.306799	0.236355	0.20473	0.173547	0	0.249466	0	1.06023	1.24335	0.999552	1.0892
1772_3	Hex4HexNAc4dHex2	Fucα1,2Gal-GlcNAcβ1,3(Gal-GlcNAcβ1,6)Galβ1,3[Gal(Fuc)GlcNAcβ1,6]GalNAcol	0.411349	0.165633	0.564515	0.291819	0.418859	0	0.658241	0	0.455331	0.517727	0.777742	0.752684
1772_4	Hex4HexNAc4dHex2	Fucα1,2Galb1,4GlcNAcβ1-3(Fuc1,2Galb1,4GlcNAcβ1-6)Galβ1-3[Gal-GlcNAcβ1-6]GalNAcol	0.275408	0.216259	0.303781	0.241926	0.491782	0	0.405108	0	0.295549	0.657471	0.955814	0.971848
1829_1	Hex4HexNAc5dHex1	GalNAcα1-3(Fucα1-2)Galβ1-4GlcNAcβ1-3(Galβ1-4GlcNAcβ1-6)Galβ1-3(Galβ1-4GlcNAcβ1-6)GalNAcol	0	0	0	0	1.24873	0.606272	1.55061	1.23523	0.651607	1.01531	1.75246	2.97579
1829_2	Hex4HexNAc5dHex1	Fucα1-2Galβ1-4GlcNAcβ1-3(GlcNAc-Gal-GlcNAcβ1-6)Galβ1-3(Galβ1-4GlcNAcβ1-6)GalNAcol	0	0	0	0	1.04573	0.20694	1.33392	0.424981	0	0	0	0
1829_3	Hex4HexNAc5dHex1	Hex4HexNAc5dHex1	0	0	0	0	0	0	0	0	0	0	0	0
1829_4	Hex4HexNAc5dHex1	Hex4HexNAc5dHex1	0	0	0	0	0	0	0.311751	0	0	0	0	0
1845	Hex5HexNAc5	Galb1,4GlcNAcβ1-3(Galb1,4GlcNAcβ1-6)Galβ1-3[Gal-GlcNAc-Gal-GlcNAcβ1-6]GalNAcol	1.01399	0.899336	1.27367	1.9442	1.01743	0.661282	1.09981	0.394989	0	0	0	0
1917_1	Hex4HexNAc4dHex3	Galβ1,4(Fuc)GlcNAcβ1,3(Fucα1,2Galβ1,4GlcNAcβ1,6)Galβ1,3[Fucα1,2Galβ1,4GlcNAcβ1,6]GalNAcol	0.145066	0	0	0	0.356614	0	0.40685	0	0.632698	1.21327	0.809319	1.55526
1917_2	Hex4HexNAc4dHex3	Fucα1,2Galβ1,4GlcNAcβ1,3(Fucα1,2Galβ1,4GlcNAcβ1,6)Galβ1,3[Fucα1,2Galβ1,4GlcNAcβ1,6]GalNAcol	0.426343	0	0	0	1.26204	0	0.730128	0.210729	0.753842	0.868	0.912711	1.12532
1991_1	Hex5HexNAc5dHex1	Galβ1,4(Fucα1,2)GlcNAcβ1,3Galβ1,4GlcNAcβ1,3Galβ1,3(Galβ1,4GlcNAcβ1,3Galβ1,4GlcNAcβ1,6)GalNAcol	0.397245	0.557448	0.759545	0.561856	0	0	0.306455	0	0	0	0	0
1991_2	Hex5HexNAc5dHex1	Fucα1,2Gal-GlcNAcβ1,3Galβ1,4GlcNAcβ1,3Galβ1,4GlcNAcβ1,3Galβ1,3(Galβ1,4GlcNAcβ1,6)GalNAcol	0.435198	0.967416	0.559362	0.727544	0	0	0.343595	0	0	0	0	0
2178_1	Hex4HexNAc6dHex2	Fucα1-2(GalNAcα1-3)Gal-GlcNAcβ1-3(GlcNAc-Gal-GlcNAcβ1-6)Galβ1-3[Gal(Fuc)GlcNAcβ1-6]GalNAcol	0	0	0	0	0.479648	0.384206	0.566574	0.723504	0	0	0	0
2178_2	Hex4HexNAc6dHex2	Hex4HexNAc6dHex2	0	0	0	0	0	0	0	0	0	0	0	0
2194_1	Hex5HexNAc6dHex1	Fuc+(GalNAcα1-3)Gal-GlcNAcβ1-3(Gal-GlcNAcβ1-6)Galβ1-3(Gal-GlcNAcβ1-3Galβ1-4GlcNAcβ1-6)GalNAcol	0	0	0	0	0.605482	0.421325	0.648412	0.729622	0	0	0	0
2194_2	Hex5HexNAc6dHex1	Gal-GlcNAcβ1-3(Fuc+(GalNAcα1-3)Gal-GlcNAcβ1-6)Galβ1-3(Gal-GlcNAcβ1-3Galβ1-4GlcNAcβ1-6)GalNAcol	0	0	0	0	0.379602	0	0.405853	0	0	0	0	0
2194_3	Hex5HexNAc6dHex1	Gal-GlcNAcβ1-3(Gal-GlcNAcβ1-6)Galβ1-3(Fuc+(GalNAcα1-3)Gal-GlcNAcβ1-3Galβ1-4GlcNAcβ1-6)GalNAcol	0	0	0	0	0.276701	0	0.470538	0	0	0	0	0
2210	Hex6HexNAc6	Hex6HexNAc6	0	0	0	0	0.236249	0	0.695441	0	0	0	0	0
2559	Hex6HexNAc7dHex1	Fuc+Hex5+HexNAc3...-GlcNAcβ1-3(…-GlcNAcβ1-6)Galβ1-3(….-GlcNAcβ1-6)GalNAcol	0	0	0	0	0	0	0.547098	0	0	0	0	0
			100	100	100	100	100	100	100	100	100	100	100	100
